# Supplementary material for: Comparative Molecular Characterization of Resistance and Virulence in Staphylococcus aureus from Sewage Effluents and Impacted Marine Outfalls
Source: Microorganisms. 2026 Mar 5;14(3):585. doi: 10.3390/microorganisms14030585 (PMC13029199; doi:10.3390/microorganisms14030585)
Supplement: Supplementary file 1 [file microorganisms-14-00585-s001.zip]

Archive with 1 entries (1 files):
- microorganisms-4180367-supplementary.xlsx
