# Supplementary material for: Comparative Molecular Characterization of Resistance and Virulence in Staphylococcus aureus from Sewage Effluents and Impacted Marine Outfalls
Source: Microorganisms. 2026 Mar 5;14(3):585. doi: 10.3390/microorganisms14030585 (PMC13029199; doi:10.3390/microorganisms14030585)
Supplement: Supplementary file 1 [file microorganisms-14-00585-s001.zip › microorganisms-4180367-supplementary.xlsx]

## Sheet: Table S1
Gene	Marine_Mean	Marine_SD	Sewage_Mean	Sewage_SD	Fold_Change_Sewage_vs_Marine	Percent_Diff_Sewage_vs_Marine	Cohens_d	t_statistic	df	p_value	p_value_Bonferroni
mecA	1300	400	2800	900	2.15385	115.385	2.15387	4.81621	18	0.000138415	0.000415244
fnbB	800	300	1400	500	1.75	75	1.45521	3.25396	18	0.00440682	0.0132205
bbp	700	250	1600	600	2.28571	128.571	1.95814	4.37854	18	0.000362262	0.00108679
